# Supplementary material for: Principal Amalgamation Analysis for Microbiome Data
Source: Genes (Basel). 2022 Jun 24;13(7):1139. doi: 10.3390/genes13071139 (PMC9318429; doi:10.3390/genes13071139)
Supplement: Supplementary file 1 [file genes-13-01139-s001.zip]

Archive with 1 entries (1 files):
- genes-1733484-supplementary.pdf
